# Supplementary material for: Synthesis and Biological Evaluation of 1-(2-(6-Methoxynaphthalen-2-yl)-6-methylnicotinoyl)-4-Substituted Semicarbazides/Thiosemicarbazides as Anti-Tumor Nur77 Modulators
Source: Molecules. 2022 Mar 4;27(5):1698. doi: 10.3390/molecules27051698 (PMC8911927; doi:10.3390/molecules27051698)
Supplement: Supplementary file 1 [file molecules-27-01698-s001.zip]

Archive with 1 entries (1 files):
- molecules-1603821-supplementary.pdf
